# Supplementary material for: Clinicopathological and prognostic significance of programmed cell death ligand 1 expression in patients diagnosed with breast cancer: meta-analysis
Source: Br J Surg. 2021 May 8;108(6):622–31. doi: 10.1093/bjs/znab103 (PMC10364926; doi:10.1093/bjs/znab103)
Supplement: znab103_Supplementary_Data [file znab103_supplementary_data.zip]

Archive with 9 entries (9 files):
- Table S6.docx
- Table S5.docx
- Table S4.docx
- Table S3.docx
- Table S2.docx
- Table S1.docx
- PRISMA-2009-checklist PD-L1.doc
- Fig. S2.docx
- Fig. S1.docx
